# Supplementary material for: The Rpd3-Complex Regulates Expression of Multiple Cell Surface Recycling Factors in Yeast
Source: Int J Mol Sci. 2021 Nov 19;22(22):12477. doi: 10.3390/ijms222212477 (PMC8617818; doi:10.3390/ijms222212477)
Supplement: Supplementary file 1 [file ijms-22-12477-s001.zip]

Archive with 12 entries (8 files):
- ijms-1453361-supplementary/
- ijms-1453361-supplementary/Supplemental Figures_legends_movie_tables/
- ijms-1453361-supplementary/Supplemental Figures_legends_movie_tables/Supplemental Figures.pdf
- ijms-1453361-supplementary/Supplemental Figures_legends_movie_tables/Supplemental Movie S1.avi
- ijms-1453361-supplementary/Supplemental Figures_legends_movie_tables/Supplemental Table S1 - Yeast strains used in this study.xlsx
- ijms-1453361-supplementary/Supplemental Figures_legends_movie_tables/Supplemental Table S2 - Plasmids used in this study Rpd3.xlsx
- ijms-1453361-supplementary/__MACOSX/
- ijms-1453361-supplementary/__MACOSX/Supplemental Figures_legends_movie_tables/
- ijms-1453361-supplementary/__MACOSX/Supplemental Figures_legends_movie_tables/._Supplemental Figures.pdf
- ijms-1453361-supplementary/__MACOSX/Supplemental Figures_legends_movie_tables/._Supplemental Movie S1.avi
- ijms-1453361-supplementary/__MACOSX/Supplemental Figures_legends_movie_tables/._Supplemental Table S1 - Yeast strains used in this study.xlsx
- ijms-1453361-supplementary/__MACOSX/Supplemental Figures_legends_movie_tables/._Supplemental Table S2 - Plasmids used in this study Rpd3.xlsx
